# Supplementary material for: Efficacy and Safety of Sotrovimab Versus Oral Antiviral for Early Treatment in High-Risk Patients in Omicron Era: A Multicenter Retrospective Study
Source: Pathogens. 2025 Feb 22;14(3):216. doi: 10.3390/pathogens14030216 (PMC11945712; doi:10.3390/pathogens14030216)
Supplement: Supplementary file 1 [file pathogens-14-00216-s001.zip]

Archive with 1 entries (1 files):
- pathogens-3432666-supplementary.pdf
